# Supplementary material for: Gintonin-Enriched Panax ginseng Extract Induces Apoptosis in Human Melanoma Cells by Causing Cell Cycle Arrest and Activating Caspases
Source: Foods. 2025 Jan 24;14(3):381. doi: 10.3390/foods14030381 (PMC11816885; doi:10.3390/foods14030381)
Supplement: Supplementary file 1 [file foods-14-00381-s001.zip]

Archive with 1 entries (1 files):
- foods-3402256-supplementary.pdf
